# Supplementary material for: Rescue of astrocyte activity by the calcium sensor STIM1 restores long-term synaptic plasticity in female mice modelling Alzheimer’s disease
Source: Nat Commun. 2023 Mar 22;14:1590. doi: 10.1038/s41467-023-37240-2 (PMC10033875; doi:10.1038/s41467-023-37240-2)
Supplement: Supplementary file 4 — Source data [file 41467_2023_37240_MOESM4_ESM.xlsx]

## Sheet: Figure 1h
Figure 1h
Parameter		Amplitude
n		8	8	15	13
Age and Genotype		3mo WT	3mo PS2APP	6mo WT	6mo PS2APP
		12.3234	12.3896	11.4848	3.24126
		12.77	7.31815	15.5342	2.53128
		18.1445	11.1067	7.07873	0.605706
		6.72547	5.7886	6.48731	3.94964
		15.7547	9.19227	6.95044	4.33872
		12.0502	17.2978	8.67751	7.51188
		4.17118	14.9533	2.85644	2.47647
		11.9883	12	9.44976	3.35737
				6.28647	0.557312
				7.97988	0.742761
				7.18288	4.001
				3.91995	0.717029
				4.19605	0.270094
				9.55145
				6.30187

## Sheet: Figure 1i
Figure 1i
Parameter		% active proximal processes					Amplitude
n		8	8	12	18		8	8	12	13
Age and Genotype		3mo WT	3mo PS2APP	6mo WT	6mo PS2APP		3mo WT	3mo PS2APP	6mo WT	6mo PS2APP
		100	100	50	100		7.13	8.81	8.4309	2.32685
		100	70	100	66		11.67	4.02	6.2303	1.74679
		100	100	100	100		9.12	7.14	3.98891	1.11011
		100	75	100	100		5.02	2.38	5.7155	2.5112
		100	66	100	100		17.044	3.38	1.90473	5.35918
		100	100	100	0		9.17	6.33	5.25571
		100	100	100	100		5.85	9.89	4.8795	6.73777
		100	100	100	0		5.82	8.93	9.04555
				100	0				5.40322
				100	100				3.17073	1.74482
				86	33				4.28054	0.866602
				100	50				4.28658	0.506927
					0
					100					2.17889
					0
					50					0.951554
					50					0.770897
					33					0.785943

## Sheet: Figure 1j
Figure 1j
Parameter	Ca2+ mds/astro					Amplitude
n	8	8	12	29		8	8	12	27
Age and Genotype	3mo WT	3mo PS2APP	6mo WT	6mo PS2APP		3mo WT	3mo PS2APP	6mo WT	6mo PS2APP
	83	72	5	2		6.80797	7.16886	4.04839	3.88653
	43	48	12	8		8.57934	5.69397	5.99007	4.07116
	27	52	20	3		7.25159	6.46517	5.84308	2.57477
	52	49	61	4		6.97012	6.46559	9.8807	3.21012
	74	27	13	3		12.0897	4.66255	3.66069	3.61863
	22	84	32	10		6.72429	6.71248	5.59968	4.23228
	29	35	48	2		6.06496	7.98003	5.71873	3.17289
	15	79	24	2		7.44581	8.81006	5.21903	5.00741
			46	15				7.744	2.50322
			42	8				9.02978	5.32668
			44	28				7.50603	5.52887
			58	10				6.6341	2.04806
				30					3.29028
				41					2.82987
				8					4.62507
				3					3.38487
				21					4.57312
				5					4.11179
				0
				4					4.26349
				3					5.38446
				0
				10					3.65263
				3					4.9671
				3					4.16236
				4					5.11437
				2					3.96929
				1					5.94374
				4					4.75741

## Sheet: Figure 2b
Figure 2b
Parameter		Ca2+ mds/astro					Events/min/astro					Amplitude
n		9	8	14	32		9	8	14	32		9	8	14	32
Age and Genotype		3mo WT	3mo PS2APP	6mo WT	6mo PS2APP		3mo WT	3mo PS2APP	6mo WT	6mo PS2APP		3mo WT	3mo PS2APP	6mo WT	6mo PS2APP
		67	40	6	4		124	77	15	6		4.03695	5.26014	3.95371	2.55833
		34	55	12	16		80	121	25	29		5.25702	6.49821	4.94677	2.43537
		27	61	14	2		59	121	35	2		5.15359	5.13863	6.94688	7.61447
		22	44	6	11		52	104	11	23		4.9915	6.58319	2.9433	4.3947
		87	59	27	5		158	122	85	17		4.40806	5.48261	3.78566	4.02315
		39	64	15	17		95	127	31	44		4.86716	4.64615	3.7428	4.74
		28	27	12	7		45	57	19	13		4.73743	5.38882	2.69586	2.95579
		42	45	9	4		114	93	17	11		5.79244	5.84002	2.48753	4.16717
		30		40	16		77		114	35		5.19406		5.46756	1.9202
				30	6				63	13				6.22546	4.79
				34	24				74	62				6.08344	5.24333
				25	16				69	47				8.45978	5.59283
				38	36				107	96				7.79646	2.35547
				19	8				43	22				8.47411	3.92599
					8					22					4.36784
					8					18					3.58001
					11					29					5.03232
					11					18					2.69781
					6					11					2.14171
					12					24					2.99928
					3					6					4.2079
					6					8					2.2715
					4					8					3.71862
					6					6					3.67815
					9					18					3.98249
					8					13					2.63825
					7					16					3.37692
					5					12					4.94786
					4					8					3.61571
					6					12					3.5082
					4					9					1.07895
					10					24					1.44764

## Sheet: Figure 2d
Figure 2d
Parameter	Ca2+ mds/astro			Events/min/astro
n	11	21		11	15
Age and Genotype	6mo WT	6mo PS2APP		6mo WT	6mo PS2APP
	40	1		37	1
	52	1		43	3
	60	4		47	3
	25	4		19	3
	17	1		13	1
	4	1		4	1
	6	3		6	2
	18	3		20	3
	5	3		5	3
	12	2		11	1
	3	9		3	1
		17			8
		0
		0
		0
		0
		1			1
		1			0.2
		0
		3			2
		0

## Sheet: Figure 3b
Figure 3b
Parameter		Amplitude
n		14	10
Age and Genotype		6mo WT	6mo PS2APP
		7.0834	2.47896
		9.92041	3.17029
		5.50635	6.74462
		5.42764	4.72831
		12.5549	4.19946
		13.3385	4.64
		11.8868	6.75509
		11.9288	2.69363
		3.36012	6.6899
		6.79226	4.15796
		4.35899
		3.51969
		3.83088
		5.81318

## Sheet: Figure 3c
Figure 3c
Parameter	Ca2+ mds/astro			Amplitude
n	17	13		17	10
Age and Genotype	6mo WT	6mo PS2APP		6mo WT	6mo PS2APP
	32	0		6.94
	27	1		7.23471	3.9527
	5	0		5.46
	18	6		4.46481	4.67435
	44	0		10.4636
	42	1		12.7491	4.22394
	24	2		12.3425	4.72567
	29	2		12.0946	4.0227
	23	2		4.09101	3.80884
	2	10		4.43628	2.81592
	18	5		6.7071	3.42813
	29	2		5.88767	1.95
	16	4		4.85906	2.26
	7			3.28137
	3			2.97789
	6			2.72848
	8			4.18718

## Sheet: Figure 3d-e
Figure 3d-e
Parameter	fEPSP Slope (%)									fEPSP Slope (%)							fEPSP Slope (%)														fEPSP Slope (%)																fEPSP Slope (%)
n	8									6							13														15																8
Age and Genotype	3mo WT									3mo PS2APP							6mo WT														6mo PS2APP																8mo WT
-10	88.9908	94.697	76.9231	93.2643	81.3953	94.5471	103.896	99.1049		106.595	99.8744	89.0209	98.6438	100.386	94.5527		103.546	88.9292	101.463	107.901	108.061	96.2918	96.8049	99.2808	100.575	100.862	100.644	92.4149	101.302		90.4111	98.1429	98.4618	99.4995	97.7712	91.8471	87.758	98.1007	101.316	92.5355	94.1711	88.7096	104.673	98.0699	92.7105		84.246	99.5921	100.316
-7.5	102.752	121.212	96.1538	100.565	95.6072	102.023	103.896	96.5473		97.6167	102.387	99.901	93.7113	95.4218	101.517		106.752	100.363	106.226	87.2043	101.228	103.168	99.1983	97.4842	91.9542	97.4137	93.3977	118.421	95.6063		109.358	97.7905	96.7139	104.278	102.628	99.5872	109.697	102.884	111.184	95.4865	105.381	99.4624	100.935	95.1525	108.056		104.521	101.902	115.285
-5	108.257	87.1212	108.974	106.689	120.155	100.704	97.4026	99.7442		97.4535	93.593	106.825	98.0266	114.175	105.076		96.0015	104.174	102.2	97.0225	105.222	111.079	100.871	108.715	112.069	93.1035	102.254	94.2724	104.963		109.025	100.376	103.123	97.0491	98.5184	109.391	102.677	103.259	94.7369	106.77	105.381	106.631	97.1963	102.559	106.778		103.589	98.0038	104.722
-2.5	107.339	106.061	96.1538	103.391	111.111	105.981	103.896	111.253		99.0858	113.065	107.128	106.042	94.319	107.088		96.0015	114.156	102.017	98.2038	98.4525	97.8278	101.592	109.165	114.942	100	97.4234	105.108	106.591		97.1386	104.842	99.1611	100.225	100.82	114.551	108.6	99.25	102.632	108.363	112.108	111.111	97.1963	109.515	104.221		116.057	108.598	105.287
TBS
5	136.707	122.762	166.667	150.259	160.207	150.835	116.883	112.532		87.9436	202.889	224.53	173.853	149.753	170.337		119.024	137.75	146.156	223.374	110.268	114.749	134.206	269.985	247.126	104.31	119.163	165.634	132.629		131.96	98.3807	90.8879	86.3163	88.4241	111.971	104.431	158.125	82.8947	121.729	130.036	120.968	160.748	131.059	132.353		171.056	111.071	219.216
7.5	133.954	133.954	166.667	153.321	170.543	145.998	129.87	122.762		102.635	182.161	250.246	178.785	164.647	169.895		123.859	135.572	136.266	167.215	123.092	120.988	140.752	312.662	227.012	114.655	120.773	175.696	137.103		121.656	92.8564	87.3921	90.7275	101.501	120.743	102.676	149.684	96.0527	130.473	112.548	120.968	220.561	123.205	117.009		141.692	129.282	225.203
10	126.614	129.87	179.487	152.379	164.083	168.865	136.364	135.55		112.633	186.558	240.355	197.897	158.028	175.311		126.621	147.369	136.266	209.492	129.294	120.827	145.366	294.694	204.023	122.414	132.045	169.04	142.392		110.687	98.6156	97.8795	98.3738	104.615	122.807	114.084	122.58	100	130.569	115.239	128.136	153.271	127.917	92.7121		148.45	126.809	211.139
12.5	123.862	116.883	147.436	147.433	209.302	164.467	149.351	136.189		120.999	170.854	246.785	189.882	167.128	181.943		133.298	155.173	146.523	174.787	137.283	129.137	141.502	268.638	232.759	118.966	134.46	186.068	140.765		136.946	96.5003	110.114	110.432	128.04	110.939	100.921	120.141	88.1579	124.521	124.206	112.007	194.393	126.796	75.4488		158.122	118.904	218.312
15	141.294	132.576	173.077	151.672	209.302	170.184	162.338	158.568		120.591	168.97	236.894	194.814	161.337	185.702		137.672	164.428	142.677	170.37	146.428	122.323	125.296	270.435	201.149	125	134.46	194.117	148.495		164.535	104.375	100.793	110.432	130.406	110.423	104.431	116.577	93.421	114.886	132.278	98.5663	175.701	133.079	95.9089		156.024	127.874	224.752
17.5	138.542	155.303	173.077	145.078	210.594	163.588	142.857	180.307		123.448	174.623	235.41	199.746	175.402	191.228		132.837	155.536	172.897	218.957	140.226	126.696	85.0972	280.766	221.264	142.241	145.733	196.903	146.054		127.639	104.375	111.862	125.725	137.133	118.695	114.962	115.733	90.7895	105.618	139.004	118.28	157.01	128.366	84.4003		123.281	119.229	207.919
20	148.634	181.818	160.256	153.321	223.514	167.985	129.87	169.437		120.795	174.623	232.937	207.144	174.575	185.701		143.657	156.805	162.275	164.06	152.84	126.237	76.8209	271.333	189.655	128.448	153.784	243.033	152.563		144.591	103.553	107.784	139.106	135.886	114.05	121.983	121.735	99.9999	107.995	141.247	125.448	198.131	133.752	83.7604		147.635	119.608	229.27
22.5	163.314	212.121	160.256	142.252	205.426	178.1	149.351	167.519		118.958	187.186	238.377	207.761	171.265	195.981		137.211	165.154	167.22	211.385	145.797	134.914	82.1848	294.694	250.001	142.241	156.2	250.78	157.445		159.881	106.373	111.862	127.637	139.499	113.535	122.861	120.985	102.632	108.414	161.425	123.656	220.561	131.284	78.6452		121.767	133.83	235.935
25	159.644	174.242	141.026	141.545	196.382	171.943	149.351	174.552		116.102	179.02	241.345	218.858	162.992	187.47		147.571	167.151	169.601	211.385	136.337	138.251	77.3403	299.635	209.77	127.586	167.472	253.876	158.666		143.262	101.437	120.018	142.341	135.015	110.954	128.126	124.549	93.421	113.324	157.838	115.591	183.178	135.996	76.0876		150.431	122.297	222.153
27.5	170.654	208.333	147.436	139.661	219.638	174.142	136.364	173.913		119.775	182.789	235.41	216.392	165.474	183.38		144.578	165.335	175.278	169.108	142.118	129.344	87.3755	308.17	169.54	132.759	171.498	274.001	167.616		136.282	113.073	114.192	155.281	150.095	110.439	132.514	121.078	81.579	121.708	188.778	127.24	190.655	133.304	77.3665		139.478	121.268	211.195
30	175.242	193.182	147.436	134.009	200.258	178.539	142.857	162.404		127.733	179.02	238.378	219.474	182.848	187.691		157.24	158.077	169.235	181.728	136.442	125.683	89.3364	276.724	212.644	136.207	182.77	259.297	161.514		162.873	108.489	109.532	165.869	147.843	104.761	131.636	120.797	109.21	123.171	188.778	134.409	205.608	130.61	74.1692		165.696	125.799	225.599
32.5	177.994	234.848	147.436	130.947	227.39	172.822	129.87	168.798		131.609	192.211	241.839	221.324	173.747	184.044		155.169	163.159	181.14	154.595	127.507	127.341	100.986	262.347	186.782	119.827	183.575	254.652	168.023		163.205	113.426	113.027	162.633	126.669	89.7952	131.636	121.078	136.842	125.977	169.496	113.799	183.178	129.713	85.0388		158.471	125.023	196.057
35	169.736	208.333	147.436	129.298	218.346	178.1	136.364	163.043		134.874	189.07	244.807	221.94	170.438	186.475		151.485	163.159	191.213	211.385	142.013	131.898	108.541	290.649	201.15	107.759	192.431	266.262	170.464		177.498	113.426	117.688	182.485	139.25	105.794	133.391	122.485	135.527	124.013	168.6	148.745	213.084	124.102	76.7271		161.85	127.983	207.015
37.5	191.756	219.697	160.256	119.407	233.85	180.298	149.351	158.568		141.2	195.98	242.828	210.844	177.884	187.36		162.536	159.311	169.235	169.108	136.442	124.072	117.365	288.852	198.276	99.1377	190.821	228.338	181.042		162.873	108.489	111.979	161.751	165.901	101.665	139.535	118.077	153.948	118.567	159.183	149.642	183.178	124.551	81.2026		149.848	123.705	208.314
40	185.334	238.636	147.436	126.237	202.842	175.901	116.883	159.847		146.709	190.327	251.731	213.31	167.956	182.938		170.363	163.159	181.14	181.728	127.507	116.522	115.116	253.81	192.529	103.448	193.237	248.461	180.228		163.205	113.426	117.688	157.34	182.717	120.243	139.535	120.141	157.894	115.513	160.977	133.512	164.486	118.268	87.3832		142.741	122.442	202.214
42.5	186.251	189.394	134.615	121.291	229.974	181.178	123.377	160.486		146.505	203.518	250.247	190.499	195.259	181.612		170.363	159.311	191.213	154.595	142.013	116.549	112.348	279.642	229.885	108.62	198.872	252.33	178.601		177.498	113.426	111.979	173.753	194.314	77.7207	127.155	122.391	167.105	119.997	160.977	132.616	224.299	119.839	101.023		129.224	124.192	218.143
Time (min)
[truncated: 14 more columns]

## Sheet: Figure 4a
Figure 4a
Parameter	Exploration time (s)																		Exploration time (s)
Time after learning	1 hour																		24 hours
n	10	10		10	10		10	10		10	10		6	6		8	8		10	10		10	10		10	10		10	10		6	6		9	9
Age and genotype	4mo WT			4mo PS2APP			6mo WT			6mo PS2APP			8mo WT			8mo PS2APP			4mo WT			4mo PS2APP			6mo WT			6mo PS2APP			8mo WT			8mo PS2APP
	F	N		F	N		F	N		F	N		F	N		F	N		F	N		F	N		F	N		F	N		F	N		F	N
	11.09	16.41		10.35	20.24		10.49	24.03		1.5	2.73		8.47	13.21		18	24.67		2.47	15.29		5.34	6.69		12.32	18.01		2.06	7.06		5.31	12.01		4.03	5.97
	7.21	15.4		12.67	15.5		5.48	18.78		13.6	32.37		9.86	14.04		4.21	7.85		5.49	19.98		3.23	4.27		7.97	14.73		7.63	13.89		4.78	10.69		5.66	6.58
	11.26	19.34		25	34.92		13.25	20.01		6.14	11.67		8	11.78		10.51	19.67		2.79	19.06		4.98	8.74		8.64	19		8.65	13.8		4.23	6.39		6.36	5.39
	10.51	19.63		19.38	25.24		12.78	21.09		14.04	24.61		9.33	18.2		4.04	9.69		8.67	13.27		10.94	14.2		5.01	17.34		8.25	9.85		5.19	11.84		6.88	6.8
	19.18	22.53		16.18	23.87		4.88	11.4		5.51	14.91		5.21	7.59		6.99	7.27		4.89	11.04		8.17	11.91		3.24	13.77		7.81	8.97		7.48	8.56		5.33	7.22
	11.26	23.23		14.14	18.24		3.55	9.62		6.38	7.22		10.56	19.3		6.58	8.11		2.35	6.54		7.25	11.45		6.56	14.28		3.48	6.26		8.36	8.79		8.12	10
	9.74	15.32		16.97	18.88		12.21	19.35		8.92	9.99					6.06	7.25		8.39	12.07		6.35	9.14		10.44	14.12		9.55	10.79					5.56	6.22
	14.25	19.46		14.14	19.56		12.28	16.28		9.74	11.06					5.36	7.44		10.74	12.29		4.34	5.98		10.24	15.41		7.45	7.88					4.36	4.12
	8.17	13.09		10.37	19.25		10.89	16.01		5.44	7.88								7.24	9.18		6.23	9.23		7.17	16.44		6.39	5.44					8.48	5.19
	14.25	20.11		11	18.45		5.29	9.14		9.56	8.79								15.86	17.86		5	5.99		3.77	8.15		9.97	11.944

## Sheet: Figure 4b
Figure 4b
Parameter	Exploration time (s)												Exploration time (s)
Time after learning	1 hour												24 hours
n	6	6		6	6		6	6		5	5		6	6		5	5		6	6		5	5
Age and genotype	6mo WT			6mo PS2APP			8mo WT			8mo PS2APP			6mo WT			6mo PS2APP			8mo WT			8mo PS2APP
	F	N		F	N		F	N		F	N		F	N		F	N		F	N		F	N
	9.12	17.25		8.15	23.29		5.53	6.1		2.75	3.26		7.1	13.94		5.16	10.45		6.26	6.86		3.03	6.37
	18.12	26.32		11.05	25.92		3.93	9.6		4.41	12.95		12.36	19.07		10.9	17.68		2.08	5.72		2.12	7.12
	9.42	16.88		5.83	22.55		7.02	15.11		4.41	11.07		6.44	16.42		5.74	11.57		6.99	10.94		3.32	11.44
	14.39	26.87		2.03	6.33		4.09	11.24		2.01	6.62		10.98	13.47		5.01	7.12		3.73	8.23		2.61	6.75
	5.77	9.08		10.93	24.82		2.14	7.73		3.8	14.64		6.69	13.58		15.16	20.69		3.45	5.75		3.79	4.57
	6.44	16.25		11.84	27.65		2.82	6.09					4.27	14.2					5.52	7.5

[truncated: 34 more sheets: Figure 5b, Figure 5c, Figure 5d, Figure 5f, Figure 5g, Figure 6a, Figure 6b, Figure 6c, Figure 6d, Figure 6e, Figure 6f, Figure 6g-h, Suppl Fig 1a, Suppl Fig 1b, Suppl Fig 1d, Supplementary Fig 2a, Supplementary Fig 2c, Supplementary Fig 2d, Supplementary Fig 3c-d, Supplementary Fig 3e-f …]
